# Supplementary material for: Development of Light-Scribing Process Using L-Ascorbic Acid for Graphene Micro-Supercapacitor
Source: Micromachines (Basel). 2024 Jun 30;15(7):858. doi: 10.3390/mi15070858 (PMC11279208; doi:10.3390/mi15070858)
Supplement: Supplementary file 1 [file micromachines-15-00858-s001.zip]

Archive with 1 entries (1 files):
- micromachines-2915835-supplementary.pdf
